# Supplementary material for: Diverse spectrum of rare deafness genes underlies early-childhood hearing loss in Japanese patients: a cross-sectional, multi-center next-generation sequencing study
Source: Orphanet J Rare Dis. 2013 Oct 28;8:172. doi: 10.1186/1750-1172-8-172 (PMC4231469; doi:10.1186/1750-1172-8-172)
Supplement: Additional file 1 — The 84 genes that were targeted for next-generation sequencing. [file 1750-1172-8-172-S1.xlsx]

## Sheet: supTable
Additional file 1. The 84 genes that were targeted for new-generation sequencing.
Genes responsible for nonsyndromic hearing loss					Genes responsible for syndromic hearing loss
Gene symbol	Chromosomal locus	Hearing loss locus	Reference sequence		Gene symbol	Chromosomal locus	Syndrome	Reference sequence
ACTG1	17q25.3	DFNA20	NG_011433		CLRN1	3q25.1	USH3A	NG_009168
CCDC50	3q28	DFNA44	NG_008994		COL11A1	1p21.1	STL2	NG_008033
CDH23	10q22.1	DFNB12, USH1D	NG_008835		COL2A1	12q13.11	STL1	NG_008072
CLDN14	21q22.13	DFNB29	NG_011777		COL4A3	2q36.3	ATS	NG_011591
COCH	14q12	DFNA9	NG_008211		COL4A4	2q36.3	ATS	NG_011592
COL11A2	6p21.32	DFNA13/B53	NG_011589		COL4A5	Xq22.3	ATS	NG_011977
CRYM	16p12.2	DFNA	NG_011610		COL9A1	6q13	STL4	NG_011654
DFNA5	7p15.3	DFNA5	NG_011593		EYA1	8q13.3	BOR1	NG_011735
DIABLO	12q24.31	DFNA64	NG_029459		FOXI1	5q35.1	PDS	NG_012068
DIAPH1	5q31.3	DFNA1	NG_011594		GJA1	6q22.31	ODDD	NG_008308
DIAPH3	13q21.2	AUNA1*	NG_032693		GJB4	1p34.3	KID	NG_016243
ESPN	1p36.31	DFNB36	NG_015866		GJB5	1p34.3	KID	NM_005268
ESRRB	14q24.3	DFNB35	NG_012278		GPR98(VLGR1)	5q14.3	USH2C	NG_007083
EYA4	6q23.2	DFNA10	NG_011596		KCNE1	21q22.12	JLNS2	NG_009091
GIPC3	19p13.3	DFNB15/B72	NG_031943		KCNJ10	1q23.2	PDS	NG_016411
GJB2	13q12.11	DFNA3A/B1	NG_008358		KCNQ1	11p15.5-p15.4	JLNS1	NG_008935
GJB3	1p34.3	DFNA2B/DFNB	NG_008309		NOG	17q22	SYM1	NG_011958
GJB6	13q12.11	DFNA3B/DFNB	NG_008323		OPA1	3q29	ADOA	NG_011605
GPSM2	1p13.3	DFNB32	NG_028108		PDZD7	10q24.31	USH3	NG_028030
GRHL2	8q22.3	DFNA28	NG_011971		SANS	17q25.1	USH1G	NG_007882
GRXCR1	4p13	DFNB25	NG_027718		SIX1	14q23.1	DFNA23, BOS3	NG_008231
HGF	7q21.11	DFNB39	NG_016274		SIX5	19q13.32	BOR2	NG_012745
ILDR1	3q13.33	DFNB42	NG_031870		USH2A	1q41	USH2A	NG_009497
KCNQ4	1p34.2	DFNA2A	NG_008139
LHFPL5	6p21.31	DFNB66	NG_012184		DFNA	Autosomal dominant, nonsyndromic hearing loss
LOXHD1	18q21.1	DFNB77	NG_016646		DFNB	Autosomal recessive, nonsyndromic hearing loss
LRTOMT	11q13.4	DFNB63	NG_021423		DFNX	X-linked, non-syndromic hearing loss
MARVELD2	5q13.2	DFNB49	NG_017201		AUNA	Auditory neuropathy, autosomal dominant
MIR96	7q32.2	DFNA50	NR_029512		USH	Usher syndrome
MSRB3	12q14.3	DFNB74	NG_023441		STL	Stickler syndrome
MYH9	22q 12.3	DFNA17	NG_011884		ATS	Alport syndrome
MYH14	19q13.33	DFNA4	NG_011645		BOR	Branchio-oto-renal syndrome
MYO1A	12q13.3	DFNA48	NG_012104		PDS	Pendred syndrome
MYO3A	10p12.1	DFNB30	NG_011635		ODDD	Oculodentodigital dysplasia
MYO6	6q14.1	DFNA22/B37	NG_009934		KID	Keratitis-Ichthyosis-Deafness syndrome
MYO7A	11q13.5	DFNA11/B2, USH1B	NG_009086		JLNS	Jarvell &Lange-Nielsen syndrome
MYO15A	17p11.2	DFNB3	NG_011634		SYM	Proximal symphalangism
OTOA	16p12.2	DFNB22	NG_012973		ADOA	Optic atrophy with or without deafness, ophthalmoplegia, myopathy, ataxia, and neuropathy
OTOF	2p23.3	DFNB9	NG_009937		BOS	Branchio-otic syndrome
PCDH15	10q21.1	DFNB23, USH1F	NG_009191
PJVK	2q31.2	DFNB59	NG_012186
POU3F4	Xq21.1	DFNX2	NG_009936
POU4F3	5q32	DFNA15	NG_011885
PRPS1	Xq22.3	DFNX1	NG_008407
PTPRQ	12q2.31	DFNB84	NC_000012
RDX	11q22.3	DFNB24	NG_023044
SERPINB6	6p25.2	DFNB91	NG_027692
SLC26A4	7q22.3	DFNB4	NG_008489
SLC26A5	7q22.1	DFNB61	NG_023055
SMPX	Xp22.12	DFNX4	NG_031916
STRC	15q15.3	DFNB16	NG_011636
TECTA	11q23.3	DFNA12/B21	NG_011633
TJP2	9q21.11	DFNA51	NG_016342
TMC1	9q21.13	DFNA36/B7/B11	NG_008213
TMIE	3p21.31	DFNB6	NG_011628
TMPRSS3	21q22.3	DFNB8/B10	NG_011629
TPRN	9q34.3	DFNB79	NG_027801
TRIOBP	22q13.1	DFNB28	NG_012857
USH1C	11p15.1	DFNB18, USH1C	NG_011883
WFS1	4p16.1	DFNA6	NG_011700
WHRN	9q32	DFNB31, USH2D	NG_016700
